# Supplementary material for: Racial and Ethnic Disparities in Preoperative Surgical Wait Time and Renal Cell Carcinoma Tumor Characteristics
Source: Healthcare (Basel). 2021 Sep 8;9(9):1183. doi: 10.3390/healthcare9091183 (PMC8471651; doi:10.3390/healthcare9091183)
Supplement: Supplementary file 1 [file healthcare-09-01183-s001.zip]

Archive with 1 entries (1 files):
- healthcare-1333437-supplementary.pdf
